# Supplementary material for: The reanalysis of biogeography of the Asian tree frog, Rhacophorus (Anura: Rhacophoridae): geographic shifts and climatic change influenced the dispersal process and diversification
Source: PeerJ. 2017 Nov 21;5:e3995. doi: 10.7717/peerj.3995 (PMC5701547; doi:10.7717/peerj.3995)
Supplement: Data S1 — The raw DNA sequence data of R. zhoukaiyae. [file peerj-05-3995-s005.zip]

Archive with 6 entries (5 files):
- Data/
- Data/BDNF.fas
- Data/POMC.fas
- Data/RAG-1.fas
- Data/RHOD.fas
- Data/TYR.fas
