# Supplementary material for: The reanalysis of biogeography of the Asian tree frog, Rhacophorus (Anura: Rhacophoridae): geographic shifts and climatic change influenced the dispersal process and diversification
Source: PeerJ. 2017 Nov 21;5:e3995. doi: 10.7717/peerj.3995 (PMC5701547; doi:10.7717/peerj.3995)
Supplement: Data S1 — The raw DNA sequence data of R. zhoukaiyae. [file peerj-05-3995-s005.zip › Data/TYR.fas]

>Rhacophorus_zhoukaiyae_6
---AGGAAGGAATGTTGCCCAATATGGCCAGGAGATAATTCTTCATGCGGAGAAGACTCAGGCAGAGGAGCTTGCCAAGATGTAGTCCTCTCTGATTCCCCAGTGGGYGCCCAATTCCCTTTCTCAGGCATTGATGACCGAGAAAACTGGCCCATCATCTTTTACAACAGGACTTGCCAATGCCAGGGTAACTTTACGGGCTACAATTGTGGCGAGTGTAAGTTTGGCTACACAGGACCGAACTGCACCATTAGACGCAACCTAATCAGGAAGGAGATCTTCAAGATGACAACGGCTGAGAAGGACAAGTTCATCGCTTATCTCAACTTGGCCAAGCGCACCATCAGCCCAGATTACGTCATTTCCACCGGCACATATGAGCAGATGAATAATGGCTCCAATCCGATGTTTGCAGATATCAGTGTCTATGATCTGTTTGTGTGGATGCATTACTACGCCTCCAGAGATGCATTTGTGGAAGGTGGCGGAGTGTGGGAAAACATTGACTTTGCCCATGAGGCCCCTGGCTTTTTGCCTTGGCACAGGCTTTTTCTGCTGATTTGGGAACGGGAAATCCAAAAGGCGGCGGGGGATGAAAATTTTACTATTCCCTATTGGGACTGGA----
>Rhacophorus_zhoukaiyae_8
---AGGAAGGAATGTTGCCCAATATGGCCAGGAGATAATTCTTCATGCGGAGAAGACTCAGGCAGAGGAGCTTGCCAAGATGTAGTCCTCTCTGATTCCCCAGTGGGYGCCCAATTCCCTTTCTCAGGCATTGATGACCGAGAAAACTGGCCCATCATCTTTTACAACAGGACTTGCCAATGCCAGGGTAACTTTACGGGCTACAATTGTGGCGAGTGTAAGTTTGGCTACACAGGACCGAACTGCACCATTAGACGCAACCTAATCAGGAAGGAGATCTTCAAGATGACAACGGCTGAGAAGGACAAGTTCATCGCTTATCTCAACTTGGCCAAGCGCACCATCAGCCCAGATTACGTCATTTCCACCGGCACATATGAGCAGATGAATAATGGCTCCAATCCGATGTTTGCAGATATCAGTGTCTATGATCTGTTTGTGTGGATGCATTACTACGCCTCCAGAGATGCATTTGTGGAAGGTGGCGGAGTGTGGGAAAACATTGACTTTGCCCATGAGGCCCCTGGCTTTTTGCCTTGGCACAGGCTTTTTCTGCTGATTTGGGAACGGGAAATCCAAAAGGCGGCGGGGGATGAAAATTTTACTATTCCCTATTGGGACTGGAG---
>Rhacophorus_zhoukaiyae_1
-TGAGGAAGGAATGTTGCCCAATCTGGCCAGGAGATAATTCTTCATGCGGAGAAGACTCAGGCAGAGGAGCTTGCCAAGATGTAGTCCTCTCTGATTCCCCAGTGGGYGCCCAATTCCCTTTCTCAGGCATTGATGACCGAGAAAACTGGCCCATCATCTTTTACAACAGGACTTGCCAATGCCAGGGTAACTTTACGGGCTACAATTGTGGCGAATGTAAGTTTGGCTACACAGGACCGAACTGCACCATTAGACGCAACCTAATCAGGAAGGAGATCTTCAAGATGACAACGGCTGAGAAGGACAAGTTCATCGCTTATCTCAACTTGGCCAAGCGCACCATCAGCCCAGATTACGTCATTTCCACCGGCACATATGAGCAGATGAATAATGGCTCCAATCCGATGTTTGCAGATATCAGTGTCTATGATCTGTTTGTGTGGATGCATTACTACGCCTCCAGAGATGCATTTGTGGAAGGTGGCGGAGTGTGGGAAAACATTGACTTTGCCCATGAAGCCCCTGGCTTTTTGCCYTGGCACAGGCTTTTTCTGCTGATTTGGGAACGGGAAATCCAAAAGGCGGCGGGGGATGAAAATTTTACTATTCCCTATTGGGACTGGAGA--
>Rhacophorus_zhoukaiyae_3
-TGAGGAAGGAATGTTGCCCAATATGGCCAGGAGATAATTCTTCATGCGGAGAAGACTCAGGCAGAGGAGCTTGCCAAGATGTAGTCCTCTCTGATTCCCCAGTGGGCGCCCAATTCCCTTTCTCAGGCATTGATGACCGAGAAAACTGGCCCATCATCTTTTACAACAGGACTTGCCAATGCCAGGGTAACTTTACGGGCTACAATTGTGGCGAGTGTAAGTTTGGCTACACAGGACCGAACTGCACCATTAGACGCAACCTAATCAGGAAGGAGATCTTCAAGATGACAACGGCTGAGAAGGACAAGTTCATCGCTTATCTCAACTTGGCCAAGCGCACCATCAGCCCAGATTACGTCATTTCCACCGGCACATATGAGCAGATGAATAATGGCTCCAATCCGATGTTTGCAGATATCAGTGTCTATGATCTGTTTGTGTGGATGCATTACTACGCCTCCAGAGATGCATTTGTGGAAGGTGGCGGAGTGTGGGAAAACATTGACTTTGCCCATGAGGCCCCTGGCTTTTTGCCTTGGCACAGGCTTTTTCTGCTGATTTGGGAACGGGAAATCCAAAAGGCGGCGGGGGATGAAAATTTTACTATTCCCTATTGGGACTGGAGAG-
>Rhacophorus_zhoukaiyae_2
--GAGGAAGGAATGTTGCCCAATCTGGCCAGGAGATAATTCTTCATGCGGAGAAGACTCAGGCAGAGGAGCTTGCCAAGATGTAGTCCTCTCTGATTCCCCAGTGGGCGCCCAATTCCCTTTCTCAGGCATTGATGACCGAGAAAACTGGCCCATCATCTTTTACAACAGGACTTGCCAATGCCAGGGTAACTTTACGGGCTACAATTGTGGCGAGTGTAAGTTTGGCTACACAGGACCGAACTGCACCATTAGACGCAACCTAATCAGGAAGGAGATCTTCAAGATGACAACGGCTGAGAAGGACAAGTTCATCGCTTATCTCAACTTGGCCAAGCGCACCATCAGCCCAGATTACGTCATTTCCACCGGCACATATGAGCAGATGAATAATGGCTCCAATCCGATGTTTGCAGATATCAGTGTCTATGATCTGTTTGTGTGGATGCATTACTACGCCTCCAGAGATGCATTTGTGGAAGGTGGCGGAGTGTGGGAAAACATTGACTTTGCCCATGAGGCCCCTGGCTTTTTGCCTTGGCACAGGCTTTTTCTGCTGATTTGGGAACGGGAAATCCAAAAGGCGGCGGGGGATGAAAATTTTACTATTCCCTATTGGGACTGGAGAG-
>Rhacophorus_zhoukaiyae_9
--GAGGAAGGAATGTTGCCCAATCTGGCCAGGAGATAATTCTTCATGCGGAGAAGACTCAGGCAGAGGAGCTTGCCAAGATGTAGTCCTCTCTGATTCCCCAGTGGGCGCCCAATTCCCTTTCTCAGGCATTGATGACCGAGAAAACTGGCCCATCATCTTTTACAACAGGACTTGCCAATGCCAGGGTAACTTTACGGGCTACAATTGTGGCGAGTGTAAGTTTGGCTACACAGGACCGAACTGCACCATTAGACGCAACCTAATCAGGAAGGAGATCTTCAAGATGACAACGGCTGAGAAGGACAAGTTCATCGCTTATCTCAACTTGGCCAAGCGCACCATCAGCCCAGATTACGTCATTTCCACCGGCACATATGAGCAGATGAATAATGGCTCCAATCCGATGTTTGCAGATATCAGTGTCTATGATCTGTTTGTGTGGATGCATTACTACGCCTCCAGAGATGCATTTGTGGAAGGTGGCGGAGTGTGGGAAAACATTGACTTTGCCCATGAGGCCCCTGGCTTTTTGCCTTGGCACAGGCTTTTTCTGCTGATTTGGGAACGGGAAATCCAAAAGGCGGCGGGGGATGAAAATTTTACTATTCCCTATTGGGACTGGAGAG-
>Rhacophorus_zhoukaiyae_5
--GAGGAAGGAATGTTGCCCAATCTGGCCAGGAGATAATTCTTCATGCGGAGAAGACTCAGGCAGAGGAGCTTGCCAAGATGTAGTCCTCTCTGATTCCCCAGTGGGCGCCCAATTCCCTTTCTCAGGCATTGATGACCGAGAAAACTGGCCCATCATCTTTTACAACAGGACTTGCCAATGCCAGGGTAACTTTACGGGCTACAATTGTGGCGAGTGTAAGTTTGGCTACACAGGACCGAACTGCACCATTAGACGCAACCTAATCAGGAAGGAGATCTTCAAGATGACAACGGCTGAGAAGGACAAGTTCATCGCTTATCTCAACTTGGCCAAGCGCACCATCAGCCCAGATTACGTCATTTCCACCGGCACATATGAGCAGATGAATAATGGCTCCAATCCGATGTTTGCAGATATCAGTGTCTATGATCTGTTTGTGTGGATGCATTACTACGCCTCCAGAGATGCATTTGTGGAAGGTGGCGGAGTGTGGGAAAACATTGACTTTGCCCATGAGGCCCCTGGCTTTTTGCCTTGGCACAGGCTTTTTCTGCTGATTTGGGAACGGGAAATCCAAAAGGCGGCGGGGGATGAAAATTTTACTATTCCCTATTGGGACTGGAGAGC
>Rhacophorus_zhoukaiyae_4
CTGAGGAAGGAATGTTGCCCAATCTGGCCAGGAGATAATTCTTCATGCGGAGAAGACTCAGGCAGAGGAGCTTGCCAAGATGTAGTCCTCTCTGATTCCCCAGTGGGCGCCCAATTCCCTTTCTCAGGCATTGATGACCGAGAAAACTGGCCCATCATCTTTTACAACAGGACTTGCCAATGCCAGGGTAACTTTACGGGCTACAATTGTGGCGAGTGTAAGTTTGGCTACACAGGACCGAACTGCACCATTAGACGCAACCTAATCAGGAAGGAGATCTTCAAGATGACAACGGCTGAGAAGGACAAGTTCATCGCTTATCTCAACTTGGCCAAGCGCACCATCAGCCCAGATTACGTCATTTCCACCGGCACATATGAGCAGATGAATAATGGCTCCAATCCGATGTTTGCAGATATCAGTGTCTATGATCTGTTTGTGTGGATGCATTACTACGCCTCCAGAGATGCATTTGTGGAAGGTGGCGGAGTGTGGGAAAACATTGACTTTGCCCATGAGGCCCCTGGCTTTTTGCCTTGGCACAGGCTTTTTCTGCTGATTTGGGAACGGGAAATCCAAAAGGCGGCGGGGGATGAAAATTTTACTATTCCCTATTGGGACTGGAGAGC
>Rhacophorus_zhoukaiyae_7
---AGGAAGGAATGTTGCCCAATCTGGCCAGGAGATAATTCTTCATGCGGAGAAGACTCAGGCAGAGGAGCTTGCCAAGATGTAGTCCTCTCTGATTCCCCAGTGGGCGCCCAATTCCCTTTCTCAGGCATTGATGACCGAGAAAACTGGCCCATCATCTTTTACAACAGGACTTGCCAATGCCAGGGTAACTTTACGGGCTACAATTGTGGCGAATGTAAGTTTGGCTACACAGGACCGAACTGCACCATTAGACGCAACCTAATCAGGAAGGAGATCTTCAAGATGACAACGGCTGAGAAGGACAAGTTCATCGCTTATCTCAACTTGGCCAAGCGCACCATCAGCCCAGATTACGTAATTTCCACCGGCACATATGAGCAGATGAATAATGGCTCCAATCCGATGTTTGCAGATATCAGTGTCTATGATCTGTTTGTGTGGATGCATTACTACGCCTCCAGAGATGCATTTGTGGAAGGTGGCGGAGTGTGGGAAAACATTGACTTTGCCCATGAAGCCCCTGGCTTTTTGCCCTGGCACAGGCTTTTTCTGCTGATTTGGGAACGGGAAATCCAGAAGGCAGCGGGGGATGAAAATTTTACTATTCCCTTTTGGGACTGGAGAGC
